# Supplementary material for: A Cascading Mean-Field Approach to the Calculation of Magnetization Fields in Magnetoactive Elastomers
Source: Polymers (Basel). 2021 Apr 22;13(9):1372. doi: 10.3390/polym13091372 (PMC8122822; doi:10.3390/polym13091372)
Supplement: Supplementary file 1 [file polymers-13-01372-s001.zip]

Archive with 4 entries (4 files):
-  n100_cube_extfield1.txt
-  n100_cube_extfield2.txt
-  n100_cylinder_extfield1.dat
-  n100_cylinder_extfield1.txt
