# Supplementary material for: A Cascading Mean-Field Approach to the Calculation of Magnetization Fields in Magnetoactive Elastomers
Source: Polymers (Basel). 2021 Apr 22;13(9):1372. doi: 10.3390/polym13091372 (PMC8122822; doi:10.3390/polym13091372)
Supplement: Supplementary file 1 [file polymers-13-01372-s001.zip › n100_cube_extfield1.txt]

 # The individual exact M_i and approximate M_i for 100 particles inside a cubic cell
 # Applied external field (in A/m):    300000  0  0    
 #
 # exact M_x  exact M_y  exact M_z    approx M_x  approx M_y  approx M_z   rel.abs. error
   529333.3    15611.3    34942.9      530260.8    19496.2    36240.0      0.00791
   567754.5     1089.2    11228.0      567042.7      141.8    10619.3      0.00235
   523492.8   -22824.6   -15652.2      523028.0   -18450.2   -17578.1      0.00916
   505304.1    -1826.9    10129.3      497634.6    -2861.9    13186.1      0.01646
   563558.0   -12822.8   -33877.1      562415.0   -14036.0   -33147.6      0.00322
   549646.6   -14346.4    64193.5      545680.5   -13910.1    69774.1      0.01239
   549924.0    -5692.1      771.2      550913.7    -6471.7    -1813.0      0.00523
   542986.4   -40380.6    11942.2      544866.4   -37625.2    15768.1      0.00932
   560678.5   -23969.5   -67140.4      555421.8   -29254.0   -64870.5      0.01379
   516100.6    37625.9    29823.5      512466.0    37108.0    26610.1      0.00941
   580153.4   -39042.2     5940.8      579091.7   -36300.7     3865.4      0.00619
   543252.1   -18043.4    28530.1      537666.4   -18236.5    33156.1      0.01333
   568403.1     2068.9   -25915.7      570796.4     4667.2   -26821.1      0.00641
   529558.1    -4525.2    -6616.7      531494.7    -5681.1    -7564.8      0.00462
   519778.1    14409.1     6143.2      515672.0    17292.4     4031.0      0.01047
   545380.6     3538.3     1503.1      539445.0     6882.2     2254.8      0.01257
   507324.6     6390.6   -21965.1      507229.3     2378.9   -22291.3      0.00793
   523193.2   -47851.0   -40912.1      516407.2   -47183.6   -33259.3      0.01945
   534356.8    16120.9    20150.9      526112.0    16363.8    24349.1      0.01730
   569190.9    45268.1    10777.1      571600.2    42549.6     9312.0      0.00686
   524097.6     -563.9     4914.5      515254.8    -4909.5     4134.5      0.01886
   537441.1   -41695.8   -18348.3      532293.1   -44357.9   -25038.3      0.01641
   523958.8   -30527.3    42929.0      518802.4   -36964.2    40813.7      0.01617
   528149.5    49260.0   -24702.4      526624.6    49413.8   -18340.2      0.01232
   539709.1    28645.2    -5692.1      539559.4    25873.2    -7963.9      0.00664
   580227.4    -4948.9    17885.0      576125.4    -3933.7    17255.5      0.00736
   519443.5    28555.2    39452.9      519487.7    29650.4    39166.5      0.00217
   538583.7   -53169.0     2357.7      534372.0   -60614.9     -555.2      0.01670
   542753.5    25191.4   -10079.5      540008.2    22337.7   -10537.9      0.00734
   550077.7   -27164.4   -39235.0      544004.7   -30581.8   -40979.3      0.01301
   499586.6    33652.0      450.5      497555.2    31529.0     2823.0      0.00754
   528377.4    30675.6   -39825.4      527477.5    28195.0   -38908.4      0.00526
   560681.7    14212.0   -13519.5      562091.5    12775.9   -13502.3      0.00359
   568671.5    16852.8   -58646.1      560836.8    10160.4   -59525.7      0.01808
   566155.5   -41276.7   -24745.2      562309.9   -35783.8   -27592.7      0.01282
   561942.2    40554.6    33935.4      552049.4    39140.4    36496.9      0.01828
   544527.9   -68403.1    33298.4      541308.1   -68630.3    39633.0      0.01293
   545135.7     8904.8   -32998.2      547067.5     9631.5   -33645.2      0.00396
   558449.5   -25821.1   -19306.0      558056.5   -29163.2   -19249.0      0.00602
   538936.3   -20786.2    13811.2      540655.5   -18128.9    12886.2      0.00611
   537601.5    30203.2    37160.1      539366.7    38807.5    38545.6      0.01648
   548072.6   -10681.2     5360.2      550492.1   -10620.8     4814.6      0.00453
   565205.5    22405.1     2833.8      565196.2    22193.9     7269.2      0.00785
   560281.4     9706.8      765.8      550813.4    13553.0     2146.7      0.01840
   561130.2    24531.4   -21208.3      561156.9    27075.1   -21289.9      0.00453
   548382.3     2197.7    16682.8      544572.0     4461.1    18537.7      0.00876
   555782.6    41501.9    -9434.3      553289.4    42035.4   -11448.1      0.00583
   537161.9   -85186.5    -6292.1      527787.1   -79420.8    -4861.3      0.02041
   565797.2    21569.1     8763.5      567388.9    24631.0     7469.6      0.00651
   560959.1    79383.5   -32855.5      557612.0    84874.1   -30436.0      0.01211
   530074.8    11054.0   -32603.5      527708.4    11132.5   -35103.5      0.00648
   520747.6   -32707.5    25118.4      520997.9   -28554.6    25963.1      0.00813
   567697.6     -709.6   -32036.1      565886.1     3846.9   -33927.8      0.00924
   542991.9    21081.5    12630.1      536771.7    25367.8    10571.5      0.01440
   567959.6   -44162.0    12406.7      556067.3   -44061.0    13426.3      0.02095
   512044.2   -38176.1    41356.1      512205.6   -40015.8    44978.5      0.00789
   599754.3   -39955.4   -38007.3      600852.3   -42599.6   -41929.8      0.00806
   562907.1    11340.0     8152.8      562902.4    14079.0     6357.5      0.00582
   570041.0    -1491.7   -53304.8      570131.2    -2120.5   -51689.6      0.00303
   505641.1   -28961.2    -1655.3      509271.2   -28151.9      246.8      0.00825
   525909.0    -5000.6    10756.3      525591.2    -3408.7    10108.4      0.00332
   583964.8     5250.0    21922.5      583816.7     3740.2    21838.9      0.00260
   557880.1    -3846.9    46486.5      558225.6    -2088.7    51066.1      0.00878
   562813.5   -52776.9   -14598.0      565648.1   -52096.8   -12634.3      0.00622
   543035.5   -11372.4   -49409.1      544341.3   -12528.3   -53611.6      0.00834
   542201.1    33378.7   -50543.9      540873.7    33582.5   -52602.3      0.00450
   560327.4    53041.2   -25130.0      549912.6    59280.1   -25672.6      0.02157
   554468.4    26544.5   -25210.2      554138.2    25318.5   -22383.1      0.00558
   567773.7    17797.9    17376.7      567468.4    22917.1    17467.2      0.00903
   528435.3    33329.6   -27207.8      527005.4    34245.7   -31301.5      0.00836
   523293.1   -45487.8    13008.3      522656.8   -51985.0     7927.7      0.01574
   526897.5    20456.6   -15632.3      524315.7    17445.4   -15123.0      0.00758
   528565.4   -28983.9    56624.0      526544.7   -25425.2    64401.7      0.01651
   544761.7    27061.8    66592.5      542932.3    27983.1    67806.7      0.00433
   533832.3   -59928.0    27957.9      529470.2   -58487.3    33869.8      0.01392
   572963.8    -5966.4    -5477.6      572969.6    -4281.6    -3332.9      0.00476
   541196.2    44132.6    -4052.2      533464.6    46484.2    -4046.0      0.01488
   521272.7    17119.1   -12839.1      522956.8    19293.4   -16245.1      0.00839
   555217.6     -384.4    39624.4      555643.9    -1899.7    39978.0      0.00290
   547777.3     7650.2   -31611.7      547276.6     5963.4   -30870.9      0.00348
   532365.7    18005.1    13012.4      531994.0    18697.2     9330.7      0.00707
   539522.1     4586.5     4360.8      535079.3    11021.8     6453.9      0.01500
   535121.9   -89973.0    35323.2      531473.9   -91109.8    29650.5      0.01258
   517738.7    -2619.3   -12901.8      518155.3     -670.2   -14061.6      0.00445
   529630.4    -3662.4   -33290.4      529515.7    -3212.0   -34245.8      0.00200
   581101.7     1956.7    -8326.6      576331.1    -3192.5   -11356.8      0.01316
   553650.3    19262.3    -7632.7      555566.5    23535.7    -8023.6      0.00848
   540542.3   -74269.7   -50995.7      537197.9   -73364.6   -49042.7      0.00726
   527255.9    -5540.3    32805.5      524202.3    -7744.1    34792.6      0.00806
   557671.5   -54939.7   -21814.2      559668.4   -60611.6   -22846.3      0.01088
   548166.8   -21394.5    24665.7      541781.7   -21955.7    27552.1      0.01280
   578802.4   -17176.1    42739.2      571416.0   -17969.5    43991.7      0.01298
   563420.6     8343.9   -25189.0      558477.1     4674.1   -20764.2      0.01344
   577298.1     5869.1   -40922.9      576329.7     6004.8   -39619.2      0.00282
   501091.4    19684.4    11638.4      502686.0    21948.8    12677.7      0.00590
   519186.5    -4442.1    22150.5      514330.2    -3539.9    21703.2      0.00954
   566719.9   -46533.7   -12137.6      565086.2   -44998.7   -14227.5      0.00539
   580644.3   -15234.8   -81260.6      577835.2   -21015.5   -82993.1      0.01135
   527324.4    28259.4   -26086.0      522876.2    24799.0   -22098.0      0.01306
   535422.6     9715.5    19963.5      528994.3    15789.7    19555.3      0.01652
