# Supplementary material for: A Cascading Mean-Field Approach to the Calculation of Magnetization Fields in Magnetoactive Elastomers
Source: Polymers (Basel). 2021 Apr 22;13(9):1372. doi: 10.3390/polym13091372 (PMC8122822; doi:10.3390/polym13091372)
Supplement: Supplementary file 1 [file polymers-13-01372-s001.zip › n100_cube_extfield2.txt]

 # The individual exact M_i and approximate M_i for 100 particles inside a cubic cell
 # Applied external field (in A/m):    300000  300000  100000
 #
 # exact M_x  exact M_y  exact M_z    approx M_x  approx M_y  approx M_z   rel.abs. error
   477363.7   443681.3   178469.7      480049.9   440934.1   179171.8      0.00578
   483303.9   457092.3   194859.3      482274.8   456937.8   199199.9      0.00644
   440445.7   481410.0   123777.5      440807.7   483309.4   122281.8      0.00368
   433618.5   485155.8   166870.4      431493.5   482279.3   168550.3      0.00588
   478746.3   435760.7   174372.9      476426.2   435501.1   176512.9      0.00472
   474654.3   462304.2   164020.0      474141.9   460041.2   165895.5      0.00437
   470768.0   460382.5   150489.2      471262.2   461310.8   150220.1      0.00161
   455484.9   458780.2   157322.3      454827.8   461138.4   157141.7      0.00369
   463186.8   441548.0   135092.3      463235.4   440151.2   134980.9      0.00214
   450520.6   510646.3   178434.9      448700.2   513821.7   181275.3      0.00658
   480777.2   441434.3   163168.6      481794.0   442209.7   161312.2      0.00335
   464309.7   457930.3   174160.8      460105.3   459883.4   176612.5      0.00777
   491624.3   451621.8   117962.7      492107.5   452965.3   118366.9      0.00219
   453700.5   466728.5   153581.1      455894.1   466553.3   154897.4      0.00383
   452000.8   482780.3   155541.2      452255.2   483818.5   153235.9      0.00374
   465679.4   480020.4   148289.0      463777.5   481818.5   146774.6      0.00441
   431275.6   495633.8   173547.5      429674.8   494275.9   172879.2      0.00324
   419210.0   472558.8   168710.2      419821.8   470201.8   169685.5      0.00401
   465061.2   472902.4   173351.0      462210.8   474648.7   176166.5      0.00638
   499677.7   475026.7   139968.9      505410.2   475972.6   136186.7      0.00985
   446803.6   475164.0   172637.0      442773.1   474555.6   171878.8      0.00615
   425832.6   500103.0   144299.3      425396.6   499468.3   140617.0      0.00559
   442609.8   459609.2   195579.3      438210.0   460615.9   193718.6      0.00732
   468915.7   496254.0   110869.3      471070.3   495672.6   114717.6      0.00643
   471459.5   482811.3   139672.8      472049.8   481761.0   139263.7      0.00185
   494173.6   441577.7   191294.3      493641.4   441814.1   191237.0      0.00085
   460393.2   491761.5   171982.4      459583.6   495138.9   171663.2      0.00502
   450614.3   415965.0   164124.6      449491.9   419187.1   162349.7      0.00606
   473660.7   485451.0    91589.5      476282.2   481958.7    88665.3      0.00768
   452441.5   464468.1   137051.3      450483.2   462911.4   137417.3      0.00381
   448139.8   485196.5   156578.7      446805.4   482083.9   161471.6      0.00877
   453189.2   511819.4    96965.2      454552.4   512647.4    96380.8      0.00246
   489610.4   452486.0   141620.7      489667.2   452961.4   141242.2      0.00090
   483042.2   466682.3   111834.8      480585.1   461497.3   114729.1      0.00944
   465755.0   454687.3   141376.5      463157.8   458273.0   140159.2      0.00689
   497465.2   473293.2   138447.1      496038.8   472847.2   141771.9      0.00520
   435767.6   469448.3   182118.9      436367.1   467564.3   182910.2      0.00320
   468200.6   479159.0   115110.5      468708.7   480606.7   114100.6      0.00270
   472066.1   444193.9   129437.0      470974.4   443345.2   134148.2      0.00743
   455400.1   464497.1   183608.7      456806.6   463662.9   182756.7      0.00273
   488792.1   450834.8   183148.4      491919.6   449413.7   181047.6      0.00584
   472546.3   441780.3   168642.5      474618.0   442286.6   170054.9      0.00383
   491333.6   466048.7   167715.0      490537.7   467701.9   169357.6      0.00353
   485692.9   455281.4   156445.5      483561.9   451984.4   158430.0      0.00643
   495881.5   445430.2   143859.9      497476.2   444012.6   143840.4      0.00313
   468311.6   480989.6   162030.6      465954.0   483216.0   163288.8      0.00504
   484141.6   481488.9   145236.7      486096.8   484657.2   144733.7      0.00538
   422429.6   449360.1   180720.9      422531.7   449907.3   180340.6      0.00105
   496216.8   462815.2   128033.3      500422.3   462211.3   124962.7      0.00759
   505881.1   482621.2   111550.5      510042.7   484067.5   111970.2      0.00625
   454746.6   478860.3   147133.4      453223.6   479903.3   146405.5      0.00293
   439963.0   476955.9   162636.2      439116.3   477018.5   161657.4      0.00194
   496586.5   432243.2   124162.2      493897.2   433784.0   123062.2      0.00491
   475060.5   469058.6   172845.7      473161.6   470065.2   172618.6      0.00313
   475813.9   410927.4   179380.5      473639.3   412921.4   177811.5      0.00511
   432889.2   467983.8   183131.4      432736.0   465320.8   183556.2      0.00407
   493357.8   430104.7   127453.9      493852.0   430840.4   127122.7      0.00142
   480997.6   462324.6   203393.2      482584.0   462898.5   205281.5      0.00363
   479066.6   456716.6   145059.6      480580.6   454705.3   147095.5      0.00478
   423521.7   477596.3   176474.7      425599.2   477794.7   177985.2      0.00389
   450357.0   476666.7   172918.6      449612.0   478694.8   170826.6      0.00443
   507697.2   438422.6   157664.8      508109.8   437960.4   158940.8      0.00206
   485718.6   447784.1   187220.8      485980.6   448956.9   189247.2      0.00343
   461946.3   447735.2   144426.3      462922.1   449637.5   141894.5      0.00503
   456779.6   466756.8   116875.1      457714.3   468809.9   114956.6      0.00446
   471607.3   488936.6    94741.4      471710.5   491466.2    91932.8      0.00551
   508920.6   444874.4   133740.1      505974.7   443824.0   133435.1      0.00456
   486933.1   465038.4   110193.9      487586.3   465813.0   114705.7      0.00678
   489020.9   474633.3   152579.0      493213.2   475371.4   151898.2      0.00617
   462187.3   492833.2   125661.6      461478.4   495027.8   122883.6      0.00525
   439202.6   428123.2   181647.7      440988.1   431073.7   179536.0      0.00632
   454911.2   493969.9   122307.1      454555.3   494947.8   122104.7      0.00155
   445328.1   479681.0   196307.5      444308.3   480026.1   200644.3      0.00654
   477953.0   472905.7   213659.5      479753.0   475594.7   217874.5      0.00753
   434996.0   460310.3   164353.6      437988.2   458802.3   165023.5      0.00522
   495273.1   447046.1   134594.6      492847.3   447357.0   136300.7      0.00438
   473829.3   492025.8   164803.6      470119.7   495336.9   167115.5      0.00780
   444532.3   509582.5   161799.1      443452.8   512938.4   158704.8      0.00675
   471231.2   464247.8   221416.9      472266.6   465004.5   227660.7      0.00914
   474541.0   452369.7   110505.0      479071.0   449471.2   112438.2      0.00860
   472085.5   464996.6   161827.2      469131.8   468088.1   159247.2      0.00732
   462428.8   482381.4   168385.1      460369.4   482662.7   170972.5      0.00482
   431331.9   422204.1   174743.2      434054.4   426101.0   175127.1      0.00759
   436793.6   494491.2   176871.6      436514.6   493681.4   174506.5      0.00368
   453570.0   472941.5   128764.1      450935.9   476239.4   131472.4      0.00751
   503439.0   423869.0   166455.6      499774.7   423566.6   162333.4      0.00814
   493688.0   449438.6   115315.7      495717.7   450048.2   113887.8      0.00377
   424067.7   452971.9   144575.6      426876.4   454232.1   147448.0      0.00661
   455456.6   447892.7   226989.9      455715.0   445684.8   227616.1      0.00341
   454719.6   440861.4   126185.2      459596.3   437814.7   127307.5      0.00907
   459565.5   465540.7   169647.0      459409.7   463450.7   171758.6      0.00440
   501160.6   425160.0   161821.6      497769.4   424709.6   163557.1      0.00567
   478646.1   466629.2   126597.7      480469.0   462805.9   127982.5      0.00655
   489614.0   453482.7   156186.5      489421.5   452984.6   158773.2      0.00385
   437331.9   499307.8   202825.5      435565.4   500362.5   202569.5      0.00299
   445679.9   481839.9   154175.9      445660.2   479717.7   155308.3      0.00357
   460958.9   456989.1   149705.3      461650.6   457966.8   149841.3      0.00181
   477971.4   449672.2    97239.1      480407.8   447245.0    98056.9      0.00533
   458078.7   491004.2   129077.1      457045.4   488952.2   131446.2      0.00483
   463512.1   478434.7   168956.8      462456.1   478674.1   168811.7      0.00159
