# Supplementary material for: A Cascading Mean-Field Approach to the Calculation of Magnetization Fields in Magnetoactive Elastomers
Source: Polymers (Basel). 2021 Apr 22;13(9):1372. doi: 10.3390/polym13091372 (PMC8122822; doi:10.3390/polym13091372)
Supplement: Supplementary file 1 [file polymers-13-01372-s001.zip › n100_cylinder_extfield1.dat]

 # The individual exact M_i and approximate M_i for 100 particles inside a cylindrical cell with aspect ratio 6
 # Applied external field (in A/m):    300000  0  0    
 #
 # exact M_x  exact M_y  exact M_z    approx M_x  approx M_y  approx M_z   rel.abs. error
   592848.9    -4236.9     -954.8      588117.7    -4244.3    -2213.1      0.00826
   590013.7     5979.5   -29987.6      586497.0     4039.3   -29311.8      0.00689
   594694.5   -31264.3    12622.9      594721.4   -31206.4    14110.3      0.00250
   567356.2     -610.8     3772.9      568193.3     1167.7     8498.5      0.00902
   589733.2     8265.4   -35713.6      586680.5     9674.2   -36602.2      0.00589
   572137.7    17762.7    -9954.8      570731.8    22311.9    -8602.6      0.00865
   595641.0    -5677.1     -265.0      597550.2    -3518.0      -97.6      0.00485
   582461.7    -4993.5   -12096.8      584463.8    -3755.5   -12218.9      0.00405
   567136.8   -32278.9     7191.8      566619.2   -34231.5     9554.4      0.00547
   589834.9    -5543.4   -37544.4      586064.6    -5314.1   -34554.0      0.00815
   600844.7    10192.2   -12457.8      603505.8     9610.4   -11212.7      0.00498
   573902.9    27813.2    25908.1      574655.3    26911.6    28605.6      0.00512
   616817.8    24870.6   -48855.4      617609.1    23855.2   -52700.3      0.00655
   590081.1   -10679.5    38690.7      586689.7   -13497.9    39477.2      0.00757
   573954.6    24578.2   -24379.4      573080.0    24656.1   -30910.2      0.01146
   595872.0    40727.6    19336.6      593871.2    41252.9    21586.1      0.00511
   587079.1    -3647.2   -29362.7      583269.1    -5170.4   -26457.1      0.00855
   566620.9     6119.6    -2623.8      569028.2     6317.3    -2409.2      0.00428
   564308.4      977.1   -24984.7      563064.7     4974.6   -25141.6      0.00742
   563254.6     -277.7   -11191.5      564021.7     2075.9   -16269.9      0.01003
   569036.6     7749.5     2144.0      563934.5     7838.4    -2750.4      0.01242
   578144.6    -1114.0   -42726.4      578753.3    -1682.6   -43072.4      0.00156
   604379.6    -1716.4    27087.5      606432.9    -2599.9    29088.7      0.00496
   573547.8     5091.3   -32006.6      569894.9     2832.2   -33675.6      0.00802
   585423.6     -188.9    11108.0      583648.8     1082.7     9113.8      0.00505
   569841.2     7552.1     5546.8      568374.6     8176.0     6568.7      0.00332
   597849.3   -57630.9    38857.9      594184.5   -58364.6    36665.6      0.00720
   587807.3    38509.3   -26505.6      586690.6    40356.1   -26528.3      0.00366
   571558.2   -21368.8   -15074.6      570662.2   -23314.2   -16353.7      0.00436
   614231.5     3564.9   -23168.8      611024.4     3611.0   -23612.2      0.00527
   567260.9    -1543.8    11106.2      566500.7    -5627.3    12486.8      0.00771
   610858.0   -65905.4   -19343.3      609791.9   -64573.3   -16583.5      0.00528
   547754.6    10408.2    11720.9      547861.5    12973.3    11059.2      0.00484
   579660.3    -3413.4    -6071.4      579630.3      -34.4    -3816.7      0.00701
   586048.1      163.4   -31016.3      586307.9     3272.2   -32055.5      0.00560
   618841.1    21319.4    36658.5      613349.8    19806.9    33823.3      0.01026
   559580.3    36738.7     1403.6      559126.4    33742.9      -88.9      0.00602
   562909.1   -13026.1     5161.0      564958.5   -15912.6     4429.9      0.00642
   598781.1   -25639.3    -8046.9      596891.3   -25422.3   -11270.6      0.00624
   565661.7   -41813.7    27176.0      566578.6   -43641.0    28850.0      0.00465
   594564.4    -2910.4    51555.4      596949.4    -2947.4    50825.2      0.00418
   591504.2    18856.6    16143.1      591759.2    21776.9    19866.4      0.00800
   574131.2    29403.7     7117.3      571306.6    30069.0     3909.0      0.00752
   565055.2   -11271.4    17296.2      565447.4   -12524.8    16682.2      0.00256
   561332.8     9207.5    -6968.8      558693.3     7579.1    -5678.2      0.00598
   577756.4     9584.2   -34299.9      578030.0     9341.5   -34135.8      0.00069
   600512.6   -21859.4    14168.5      598129.7   -22454.4    14580.9      0.00414
   607812.3   -27795.2   -12726.8      601371.2   -22319.6   -14975.0      0.01437
   615410.1   -28611.4   -61989.7      613798.4   -29535.3   -63401.6      0.00377
   610784.8   -22895.6   -49013.0      608798.3   -21684.9   -51857.7      0.00599
   592657.7    36449.4    -6301.8      596075.7    36798.9    -3059.4      0.00796
   598346.7     8271.6    24725.8      596707.5     3576.6    28421.9      0.01035
   581157.1     1077.0    23923.4      582023.3    -2276.8    23692.5      0.00597
   571051.2    48494.2     2171.5      566602.1    44620.7    -2726.0      0.01338
   598595.9    20351.1   -31230.8      600344.3    21184.3   -30099.3      0.00374
   602375.3   -14813.3   -21812.8      601065.8   -16684.3   -19665.7      0.00520
   633261.9    -5067.3   -12456.3      635668.3    -6760.1   -14350.9      0.00552
   629163.4    10383.2   -50333.1      632453.1     9547.5   -54585.7      0.00862
   602693.6   -36594.8   -29117.3      601277.7   -37873.3   -33359.2      0.00769
   576178.3    13508.0    -6510.0      573318.9    12128.9    -6237.7      0.00553
   578866.3   -47783.2    58341.7      575491.7   -49505.9    56614.2      0.00713
   530755.6    22681.8    10820.4      535643.8    21992.7     9335.1      0.00970
   606643.4    65291.5   -28223.3      601306.8    60285.5   -31595.3      0.01319
   619211.1    -4402.2     -116.2      619215.5    -2647.1     -431.0      0.00288
   561289.2    18127.0    -9310.6      562005.2    16599.7    -6579.6      0.00572
   598195.5    21188.5   -15879.9      597512.0    20606.2   -17978.7      0.00381
   567108.9    63919.7    52090.0      567818.9    65694.8    55264.9      0.00647
   571673.9    18791.4     6944.7      572672.9    17896.8     4894.9      0.00428
   583209.8     8706.1    19362.7      583474.5     7989.9    20958.6      0.00303
   546178.4   -42782.7    33850.3      545324.8   -37143.7    29504.5      0.01306
   591522.5   -22186.4    -9179.5      588635.2   -24264.3   -11532.2      0.00720
   613741.7   -14607.8    37756.3      616012.8   -13860.5    37629.4      0.00389
   572176.3    24309.7      291.0      574304.6    24612.8     2158.3      0.00497
   606949.8   -25493.6   -38350.2      604590.4   -26025.1   -35389.2      0.00628
   558242.9    -4587.3   -15035.9      557407.7    -3821.8   -14839.8      0.00206
   565655.9    54426.0     3756.0      568106.8    56891.4     1996.1      0.00686
   581366.3    -5509.4    42160.9      578634.1    -6188.0    38615.0      0.00777
   579527.2    38254.5     7559.0      576109.3    37939.0     4987.8      0.00738
   613466.3    -1199.2     2986.4      615012.3     -380.9     2386.9      0.00301
   597864.3    -1864.2   -53193.5      593577.0    -1393.0   -56498.1      0.00905
   577965.3    -1269.8   -19056.1      571216.0    -1191.0   -17939.7      0.01183
   626366.4    -8265.7   -22961.2      624684.7    -8394.5   -23286.7      0.00274
   611352.1   -29781.7    12702.0      611325.3   -28686.7    14581.6      0.00355
   549026.6    13567.0   -10817.1      550653.8    13733.1    -6276.2      0.00879
   546334.8       32.8     1075.6      545877.4    -2360.6     4813.1      0.00817
   580968.0    13378.2     2161.1      581227.6    11630.6     5967.2      0.00722
   590509.7   -42630.1    32816.7      585493.3   -43263.4    32349.0      0.00856
   594629.4   -19131.6   -11914.9      591531.4   -20694.1   -11077.4      0.00600
   600490.1   -14668.4     7408.0      598651.8   -14468.5     5068.9      0.00496
   569749.2   -16384.7    -1922.5      569398.1   -15218.8     -169.6      0.00374
   562771.0    82291.7   -31917.0      563719.8    81136.6   -34830.2      0.00575
   598072.4   -30330.4   -33521.2      595042.7   -31212.7   -34213.5      0.00539
   588851.9     6286.9    35137.6      587442.3     7156.9    36901.1      0.00410
   575698.5    -4228.8     -696.2      578343.1    -5123.3     -915.9      0.00486
   610106.1     3238.8   -23358.0      607080.9     2807.0   -25606.6      0.00621
   614452.6    -5579.6    14526.0      613139.0    -5253.1    14251.2      0.00225
   594237.0    13523.2   -21871.4      594390.5    15221.4   -24477.0      0.00524
   598371.8    32905.5   -29008.7      595678.8    29011.6   -28784.0      0.00790
   589536.7     1382.6    12586.4      583716.4    -2273.0    13243.0      0.01171
   555864.0    18804.4    10802.5      550260.3    17757.9    13726.5      0.01152
